# Supplementary material for: Multiple Mitochondrial Introgression Events and Heteroplasmy in Trypanosoma cruzi Revealed by Maxicircle MLST and Next Generation Sequencing
Source: PLoS Negl Trop Dis. 2012 Apr 10;6(4):e1584. doi: 10.1371/journal.pntd.0001584 (PMC3323513; doi:10.1371/journal.pntd.0001584)
Supplement: Dataset S1 — Concatenated nuclear dataset spreadsheet. Individual Neighbour-Joining trees were constructed for both nuclear genes (SL-IR and GPI) and the 25 microsatellite loci. Once all trees were visualized independently to confirm congruent topologies, nuclear SNPs were re-coded numerically and concatenated with microsatellite data in this spreadsheet. D AS values were calculated for this concatenated dataset and used to generate a single Neighbour-Joining tree encompassing all nuclear genetic diversity. (XLSX) [file pntd.0001584.s005.xlsx]

## Sheet: Sheet1
	SL-IR SNP Positions																																				Microsatellite Loci
Strain	26	30	32	34	36	38	42	47	52	56	62	106	112	161	162	173	188	205	212	226	228	231	233	254	266	270	289	294	299	303	311	315	316	319	322	323	10101 CA a NED	10101 CA c VIC	10101 TA VIC	10101 TC VIC	10187 CA TA VIC	10187 GA TET	10187 TA VIC	10187 TTA PET	11283 TAb NED	11283 TCG FAM	11863 CA VIC	6529 CA a VIC	6529 TA b PET
92090802P cl1	100	200	175	100	100	500	300	100	150	300	350	400	150	300	250	850	100	650	100	100	100	100	100	700	300	100	110	110	850	360	100	300	300	100	700	100	170	185	159	104	277	115	131	164	169	126	116	117	171
92090802P cl1	100	200	175	100	100	500	300	100	150	300	350	400	150	300	250	850	100	650	100	100	100	100	100	700	300	100	110	110	850	360	100	300	300	100	700	100	170	202	159	104	311	115	131	164	172	126	116	117	171
93070103P cl1	100	200	175	100	100	500	300	100	150	300	350	400	150	300	250	850	100	650	100	100	100	100	100	700	300	100	110	110	850	360	100	300	300	100	700	100	170	200	159	104	271	115	131	164	169	126	116	129	169
93070103P cl1	100	200	175	100	100	500	300	100	150	300	350	400	150	300	250	850	100	650	100	100	100	100	100	700	300	150	110	110	850	360	100	300	300	100	700	100	170	200	159	104	303	115	131	164	169	138	116	129	169
9354	100	200	175	100	100	500	300	100	150	300	350	400	150	300	250	850	100	650	100	100	100	100	100	700	300	100	110	110	850	360	100	300	300	100	700	100	172	185	159	104	263	115	131	164	169	126	116	117	169
9354	100	200	175	100	100	500	300	100	150	300	350	400	150	300	250	850	100	650	100	100	100	100	100	700	300	100	110	110	850	360	100	300	300	100	700	100	172	185	159	104	301	117	131	166	169	126	116	117	169
11541	100	200	175	100	100	500	300	100	150	300	350	400	150	300	200	850	100	650	100	100	100	100	100	700	300	100	110	110	850	360	100	300	300	100	700	100	172	ND	159	104	289	115	131	164	169	128	116	117	169
11541	100	200	175	100	100	500	300	100	150	300	350	400	150	300	250	850	100	650	100	100	100	100	100	700	300	100	110	110	850	360	100	300	300	100	700	100	172	ND	159	104	303	117	131	164	169	128	116	117	169
11713	100	200	175	100	100	500	300	100	150	300	350	400	150	300	250	850	100	650	100	100	100	100	100	700	300	100	110	110	850	360	100	300	300	100	700	100	172	ND	159	104	263	115	131	164	169	126	116	117	169
11713	100	200	175	100	100	500	300	100	150	300	350	400	150	300	250	850	100	650	100	100	100	100	100	700	300	100	110	110	850	360	100	300	300	100	700	100	172	ND	159	104	303	117	131	166	169	126	116	117	169
11804	100	200	175	100	100	500	300	100	150	300	350	400	150	300	250	850	100	650	100	100	100	100	100	700	300	100	110	110	850	360	100	300	300	100	700	100	ND	ND	ND	104	263	115	131	164	169	126	ND	117	169
11804	100	200	175	100	100	500	300	100	150	300	350	400	150	300	250	850	100	650	100	100	100	100	200	700	300	100	110	110	850	360	100	300	300	100	700	100	ND	ND	ND	104	299	117	131	166	169	126	ND	117	169
B2085	150	250	175	150	100	500	300	125	100	300	350	500	100	300	200	850	100	650	100	100	200	100	200	700	300	100	110	110	850	360	100	300	300	100	700	200	178	183	159	104	255	103	131	173	169	138	116	117	169
B2085	150	250	175	150	100	500	300	125	100	300	350	500	100	300	200	850	200	650	100	100	200	100	200	700	300	100	110	110	850	360	100	300	350	100	700	200	180	183	159	104	259	107	131	173	172	138	116	117	169
COTMA38	150	250	175	150	100	500	300	100	150	300	350	400	100	300	200	850	200	650	100	100	200	150	100	700	300	100	600	110	850	360	100	300	300	100	700	200	172	179	155	104	255	107	131	ND	174	135	116	117	169
COTMA38	150	250	175	150	100	500	300	100	150	300	350	400	100	300	200	850	200	650	200	100	200	150	100	700	300	100	110	110	850	360	100	300	300	100	600	200	172	179	159	104	295	107	131	ND	176	135	116	117	169
DAVIS 9.90 cl1	100	200	175	100	100	500	300	100	100	300	350	400	150	300	200	850	100	650	100	100	100	100	100	700	300	100	110	110	850	360	100	300	300	100	700	100	170	185	159	104	ND	111	131	164	169	126	116	117	169
DAVIS 9.90 cl1	100	200	175	100	100	500	300	100	150	350	350	400	150	300	250	850	100	650	100	100	100	100	200	700	300	100	110	110	850	360	100	300	300	100	700	100	170	185	159	104	ND	115	131	164	169	138	116	117	171
IM4810	150	250	175	150	100	500	300	125	100	300	350	400	100	300	200	850	100	650	100	100	200	150	100	700	300	100	110	110	850	360	100	300	300	100	700	200	174	196	161	104	ND	103	131	156	167	132	116	117	169
IM4810	150	250	175	150	175	500	300	125	100	300	350	400	100	300	200	850	100	650	100	100	200	150	200	700	300	100	110	110	850	360	100	300	300	100	700	200	185	198	163	106	ND	109	131	156	169	135	116	117	169
IM4810
M13	150	200	175	150	100	550	350	100	100	300	350	400	100	300	200	850	100	650	100	100	100	100	100	700	300	100	110	110	850	360	100	300	300	100	700	100	166		161	104	255	111	131	169	169	132	ND	117	169
M13	150	200	175	150	100	550	350	100	100	300	350	400	150	300	200	850	100	650	100	100	200	150	200	700	300	100	110	110	850	360	100	300	300	150	700	100	172	ND	161	106	255	113	131	182	169	135	ND	117	171
M13																																										115				138
M16 cl4	150	200	175	150	100	550	350	100	100	300	350	400	100	300	200	850	100	650	100	100	100	100	100	700	300	100	110	110	850	360	100	300	300	100	700	100	174	ND	161	104	253	111	131	172	166	135	116	117	169
M16 cl4	150	200	175	150	100	550	350	100	100	300	350	400	150	300	200	850	100	650	100	100	200	100	100	700	300	100	110	110	850	360	100	300	300	100	700	100	174	ND	161	104	267	113	131	175	172	135	116	117	171
M16 cl4																																										117
M18	100	200	175	150	100	550	350	100	100	300	350	400	100	300	200	850	100	650	100	100	100	100	100	700	300	100	110	110	850	360	100	300	300	100	700	100	166	ND	161	104	255	113	131	178	166	135	116	117	171
M18	150	200	175	150	100	550	350	100	100	300	350	400	150	300	200	850	100	650	100	100	200	150	200	700	300	100	110	110	850	360	100	300	300	100	700	100	172	ND	161	106	261	117	131	182	169	135	116	117	171
M18																																					178								172
M7	100	200	175	150	100	550	350	100	100	300	350	400	100	300	200	850	100	650	100	100	100	100	100	700	300	100	110	110	850	360	100	300	300	100	700	100	174	185	161	104	253	113	131	170	166	138	116	117	169
M7	150	200	175	150	100	550	350	100	100	300	350	400	150	300	200	850	100	650	100	100	200	150	200	700	300	100	500	500	500	360	150	350	300	100	700	100	174	185	161	104	261	113	131	178	169	138	116	117	171
M7
P234	150	250	175	150	100	500	300	100	150	300	350	400	100	300	200	850	200	600	200	300	200	100	200	700	300	100	110	110	850	360	150	300	300	100	700	100	172	186	155	104	255	107	131	184	174	135	116	113	169
P234	150	250	175	150	100	500	300	100	150	300	350	400	100	300	200	850	200	600	200	100	200	100	200	700	300	100	110	110	850	360	150	300	300	100	700	200	172	186	159	104	295	107	131	184	176	135	116	113	169
P238	150	250	300	100	175	500	300	100	150	300	350	400	100	300	200	850	200	600	100	100	200	100	100	700	300	100	110	110	850	360	100	300	300	100	700	100	172	179	155	104	ND	107	131	184	174	135	116	117	169
P238	150	250	300	100	175	500	300	125	150	300	350	400	100	300	200	850	200	600	200	100	200	150	100	700	300	100	110	110	850	360	150	300	300	100	700	200	172	179	159	104	ND	107	131	184	176	135	116	117	169
P268	150	250	300	100	175	500	300	100	150	300	350	400	100	300	200	850	200	600	100	100	200	100	100	700	300	100	110	110	850	360	150	300	300	100	700	200	172	190	155	104	255	107	131	184	174	135	116	117	169
P268	150	250	300	100	175	500	300	100	150	300	350	400	100	300	200	850	200	650	200	100	200	150	200	700	300	100	110	110	850	360	150	300	300	100	600	200	172	190	159	104	255	107	131	184	176	135	116	117	169
PALDA20	150	250	175	150	100	500	300	100	100	300	300	400	100	325	200	850	200	650	100	100	100	150	100	800	300	100	110	110	850	360	100	300	300	100	700	100	180	194	155	104	255	107	131	169	169	132	116	117	169
PALDA20	150	250	175	150	175	500	300	100	100	300	350	400	100	325	200	850	200	650	100	100	200	150	100	800	300	100	110	110	850	360	100	300	300	100	700	100	180	194	159	104	292	107	131	184	174	135	116	117	169
PALDA21	150	250	175	150	100	500	300	100	100	300	300	400	100	325	200	850	200	650	100	100	100	150	100	800	300	100	110	110	850	360	100	300	300	100	700	100	182	194	155	104	255	107	131	169	169	132	116	117	169
PALDA21	150	250	175	150	175	500	300	100	100	300	350	400	100	325	200	850	200	650	100	100	200	150	100	800	300	100	110	110	850	360	100	300	300	100	700	100	182	194	159	104	292	107	131	184	174	135	116	117	169
PALDAV2^3	150	250	175	150	100	500	300	100	100	300	300	400	100	325	200	850	200	650	100	100	100	150	100	800	300	100	110	110	850	360	100	300	300	100	700	100	180	194	155	104	245	107	131	ND	169	132	116	117	169
PALDAV2^3	150	250	175	150	175	500	300	100	100	300	350	400	100	325	200	850	200	650	100	100	200	150	100	800	300	100	110	110	850	360	100	300	300	100	700	100	180	194	159	104	245	107	131	ND	174	135	116	117	169
PALDAV2^3
PALDA4	150	250	175	150	100	500	300	100	100	300	300	400	100	325	200	850	200	650	100	100	100	150	100	800	300	100	110	110	850	360	100	300	300	100	700	100	180	194	155	104	255	107	131	169	169	132	116	117	169
PALDA4	150	250	175	150	175	500	300	100	100	300	350	400	100	325	200	850	200	650	100	100	200	150	100	800	300	100	110	110	850	360	100	300	300	100	700	100	180	194	159	104	255	107	131	184	174	135	116	117	169
PALDA5	150	250	175	150	100	500	300	100	100	300	350	400	100	325	200	850	200	650	100	100	100	150	100	800	300	100	110	110	850	360	100	300	300	100	700	100	180	194	155	104	255	107	131	169	169	132	116	117	169
PALDA5	150	250	175	150	175	500	300	100	100	300	350	400	100	325	200	850	200	650	100	100	200	150	100	800	300	100	110	110	850	360	100	300	300	100	700	100	180	194	159	104	291	107	131	184	174	135	116	117	169
SJM22 cl1	150	250	175	150	100	500	300	100	100	300	350	400	100	300	200	850	100	650	100	100	200	150	100	700	300	100	110	110	850	360	100	300	300	100	700	200	ND	200	159	104	255	107	131	170	174	135	116	117	169
SJM22 cl1	150	250	175	150	175	500	300	125	150	300	350	400	100	300	200	850	200	650	100	100	200	150	100	700	300	100	110	110	850	360	100	300	300	100	700	200	ND	200	164	104	255	109	131	173	176	135	116	117	169
SJM34	150	250	175	150	100	500	300	100	100	300	350	400	100	300	200	850	200	650	100	100	200	150	100	700	300	100	110	110	850	250	100	300	300	100	700	200	176	179	161	104	255	109	131	168	166	135	116	117	169
SJM34	150	250	175	150	100	500	300	100	100	300	350	400	100	300	200	850	200	650	100	100	200	150	100	700	300	100	110	110	850	250	100	300	300	100	700	200	184	190	161	104	255	109	131	172	166	135	116	117	169
SJM34
SJM37	150	250	300	100	175	500	300	125	100	300	350	400	100	300	200	850	200	600	200	100	200	100	200	700	300	100	110	110	850	360	150	300	300	100	700	100	172	179	159	104	257	107	131	181	169	132	116	117	169
SJM37	150	250	300	100	175	500	300	125	150	300	350	400	100	300	200	850	200	600	200	100	200	100	200	700	300	100	110	110	850	360	150	300	300	100	700	100	172	179	161	104	257	109	131	181	181	132	116	117	169
SJM39 cl3	150	250	175	150	175	500	300	100	100	300	350	400	100	300	200	850	200	650	100	100	200	150	100	700	300	100	110	110	850	360	100	300	300	100	700	200	170	177	163	104	255	107	131	169	174	135	116	117	169
SJM39 cl3	150	250	175	150	175	500	300	100	100	300	350	400	100	300	200	850	200	650	100	100	200	150	100	700	300	100	110	110	850	360	100	300	300	100	700	200	172	190	163	104	255	109	131	169	174	135	116	117	169
SJM41	150	250	300	100	175	500	300	125	100	300	350	400	100	300	200	850	200	600	200	100	200	100	200	700	300	100	110	110	850	360	150	300	300	100	700	100	172	185	161	104	249	107	131	173	169	132	116	117	169
SJM41	150	250	300	100	175	500	300	125	100	300	350	400	100	300	200	850	200	600	200	100	200	100	200	700	300	100	110	600	850	360	150	300	300	100	700	100	172	185	165	104	249	107	131	173	179	132	116	117	169
SJMC12	150	250	300	100	175	500	300	125	100	300	350	400	100	300	200	800	200	600	200	100	200	100	200	700	300	100	110	110	700	360	100	300	300	100	700	100	172	185	159	104	282	107	131	173	169	132	116	117	169
SJMC12	150	250	300	100	175	500	300	300	150	300	350	400	100	300	200	850	200	600	200	100	200	100	200	700	300	100	110	110	850	360	150	300	300	100	700	100	172	185	159	104	297	107	131	173	169	132	116	117	169
USAARMA cl3	100	200	175	100	100	500	300	100	150	300	350	400	150	300	250	850	100	650	100	100	100	100	100	700	300	100	110	110	850	360	100	300	300	100	700	100	170	ND	159	104	281	111	131	164	169	138	116	117	169
USAARMA cl3	100	200	175	100	100	500	300	100	150	300	350	400	150	300	250	850	100	650	100	100	100	100	100	700	300	150	110	110	850	360	100	300	300	100	700	100	170	ND	159	104	295	115	131	166	169	138	116	117	169
USAOPOSSUM cl2	100	200	175	100	100	500	300	100	150	300	350	400	150	300	250	850	100	650	100	100	100	100	100	700	300	100	110	110	850	360	100	300	300	100	700	100	170	185	159	104	281	111	131	164	158	138	116	117	169
USAOPOSSUM cl2	100	200	175	100	100	500	300	100	150	300	350	400	150	300	250	850	100	650	100	100	100	100	100	700	300	150	110	110	850	360	100	300	300	100	700	100	170	185	159	104	295	115	131	166	169	138	116	117	169
XE2929	150	250	175	150	100	500	300	125	100	300	350	500	100	300	200	850	100	650	100	100	200	100	100	700	300	100	110	110	850	360	100	300	300	100	700	200	176	178	161	104	255	109	131	166	167	132	116	117	169
XE2929	150	250	175	150	100	500	300	125	150	300	350	500	100	300	200	850	200	650	100	100	200	150	200	700	350	100	110	110	850	360	100	300	350	100	600	200	176	178	163	104	255	109	131	166	169	135	116	117	169
XE5167 cl1	150	250	175	150	100	500	300	125	100	300	350	500	100	300	200	850	100	650	100	100	200	100	200	700	300	100	110	110	850	360	100	300	300	100	700	200	180	183	155	104	257	103	131	176	167	132	116	117	169
XE5167 cl1	150	250	175	150	100	500	300	125	150	300	350	500	100	300	200	850	100	650	100	100	100	100	200	700	300	100	110	110	850	360	100	300	350	100	700	200	186	183	157	104	257	109	131	176	167	132	116	117	169
[truncated: 22 more columns]
